# Supplementary material for: Development and transdifferentiation into inner hair cells require Tbx2
Source: Natl Sci Rev. 2022 Aug 9;9(12):nwac156. doi: 10.1093/nsr/nwac156 (PMC9844247; doi:10.1093/nsr/nwac156)
Supplement: nwac156_Supplemental_Files [file nwac156_supplemental_files.zip]

Archive with 13 entries (13 files):
- Supplemental_Figure_1.pdf
- Supplemental_Figure_2.pdf
- Supplemental_Figure_3.pdf
- Supplemental_Figure_4.pdf
- Supplemental_Figure_5.pdf
- Supplemental_Figure_6.pdf
- Supplemental_Figure_7.pdf
- Supplemental_Figure_8.pdf
- Supplemental_Materials.docx
- Supplemental_Table_1.xls
- Supplemental_Table_2.xlsx
- Supplemental_Table_3.xlsx
- Supplemental_Video_1.mp4
